# Supplementary material for: Spatial memory-based behaviors for locating sources of odor plumes
Source: Mov Ecol. 2015 May 4;3(1):11. doi: 10.1186/s40462-015-0037-6 (PMC4424511; doi:10.1186/s40462-015-0037-6)
Supplement: Additional file 1 — Moth simulation animations. An animation of the simulated moth trajectories in Figure 4 can be viewed at this URL: http://faculty.washington.edu/random/movie2_g0.5_q0.125.avi. [file 40462_2015_37_MOESM1_ESM.zip]

Archive with 1 entries (1 files):
- 1877154177148885_add1.avi
